# Supplementary material for: Beta-Blocker Separation on Phosphodiester Stationary Phases—The Application of Intelligent Peak Deconvolution Analysis
Source: Molecules. 2023 Apr 5;28(7):3249. doi: 10.3390/molecules28073249 (PMC10096687; doi:10.3390/molecules28073249)
Supplement: Supplementary file 1 [file molecules-28-03249-s001.zip]

Archive with 1 entries (1 files):
- molecules-2305672-supplementary.pdf
